# Supplementary material for: Predictors of Frequent Emergency Department Use and Hospitalization among Patients with Substance-Related Disorders Recruited in Addiction Treatment Centers
Source: Int J Environ Res Public Health. 2022 May 28;19(11):6607. doi: 10.3390/ijerph19116607 (PMC9180458; doi:10.3390/ijerph19116607)
Supplement: Supplementary file 1 [file ijerph-19-06607-s001.zip]

Archive with 1 entries (1 files):
- ijerph-1702568-supplementary.pdf
